# Supplementary material for: Experiences of LGBTQ+ graduate students in research-focused doctoral programs: a scoping review
Source: Front Educ (Lausanne). Author manuscript; Available in PMC 2026 Jan 31. (PMC12858023; doi:10.3389/feduc.2024.1472113)
Supplement: Supplemental Table 2 [file NIHMS2125844-supplement-Supplemental_Table_2.xlsx]

## Sheet: Sheet1
	Themes Present in Publication
Publication	Sources of Support	Discrimination, Harassment, & Microaggressions	Coming Out & Safety	Academic Systems & Cultures	Belonging & Mental Health	Intersectional Identities	Mesearch	Identities Under Formation	Advocacy	Unmet Expectations of Graduate School	Teaching & Management Relationships	Queerness vs. Professionalism	Motivations for Graduate Studies
Al-Saleh & Noterman, 2021	X	X							X			X
Atherton et al., 2016	X	X	X	X	X							X
Bahnson et al., 2021		X						X
Bailey & Miller, 2015	X	X	X			X		X			X	X
Bakka et al., 2021	X	X						X	X
Barbier, 2007					X	X		X			X
Barnes et al., 2021								X
Becerra & Cáraves, 2023	X				X	X
Beemyn, 2019	X	X	X				X	X	X			X
Bhattar, 2019	X	X				X	X	X
Boyle et al., 2022	X	X				X
Brauer et al., 2022												X
Burford, 2017								X				X
Cisneros et al., 2022	X	X	X	X	X	X	X	X	X			X
Coda, 2023	X	X	X		X	X		X
Coloma, 2020	X		X		X	X
Cortez, 2013	X	X	X	X		X	X	X	X	X	X
Crawley, 2021	X		X				X	X	X
Cross et al., 2022	X	X	X	X	X	X	X	X	X	X	X	X
Day, 2010		X			X
Douglas et al., 2022				X	X
Doxbeck & Karalis Noel, 2023	X	X		X	X						X
Duran, 2021							X
Duran et al., 2022	X	X	X	X	X	X	X	X	X	X		X	X
El Kurd & Hummel, 2023		X
English & Fenby-Hulse, 2019	X	X	X	X
Freeman, 2018		X		X
Gattamorta et al., 2023	X				X
Gilliam & Swanson, 2020	X	X		X	X		X	X	X
Glover, 2017		X	X	X	X	X			X	X	X	X	X
Goldberg et al., 2019	X	X		X
Goldberg et al., 2021		X	X	X
Goldberg et al., 2022	X		X	X									X
Gould, 1999	X		X		X
Grunert & Bodner, 2011	X			X
Handy, 2016	X	X	X		X	X	X						X
Hector et al., 2023	X		X		X
Heffernan & Gutierez-Schmich, 2016				X							X
Hinchey & Kimmel, 2000		X	X	X	X	X	X			X
Ings, 2015		X	X	X			X						X
Jones-White et al., 2022					X
Juhasz & Ma, 2009	X			X	X		X	X			X
Kawano, 2020				X	X	X				X	X
Knutson et al., 2022		X	X	X					X
Koch et al., 2022	X		X	X	X		X
Lee, 2017	X	X	X	X		X	X	X		X
Levounis, 2003	X		X		X	X							X
Linley & Kilgo, 2018			X	X					X
Lyle et al., 1999	X		X			X
Martinez, 2023				X	X	X
Maughan et al., 2022	X	X	X				X
McNaron, 1996							X
Means et al., 2017	X	X	X		X	X	X		X
Mehra, 2016		X		X	X	X		X	X	X	X
Mintz & Rothblum, 1997			X				X	X
Misawa, 2009	X	X		X	X	X	X			X
Nadal, 2019	X		X			X	X		X
Nowakowski & Sumerau, 2017	X	X	X	X	X	X	X	X	X	X
Ortis, 2018	X	X	X	X	X	X	X	X	X	X	X
Phillips, 2018	X		X					X
Pierce, 2003		X		X	X		X	X
Platt et al., 2022	X				X	X		X
Reggiani et al., 2023		X	X	X	X	X				X
Resides, 1997	X	X	X	X	X	X	X	X	X
Rushworth et al., 2021			X
Samek & Donofrio, 2013	X	X	X	X		X	X		X	X		X
Satterfield et al., 2019								X
Schad et al., 2022					X
Singh & Mathews, 2019	X	X		X	X	X	X	X	X	X
Sloane, 1993			X
Smith, 1995	X	X	X	X			X	X	X		X	X
Smith, 2014		X	X	X	X	X
Sokolowski, 2020	X	X	X	X	X	X			X		X	X	X
Stockdill, 2018	X						X
Stout & Wright, 2016					X
Strings & Nasir, 2022	X	X		X		X
Strouse, 2015		X		X					X			X
Turkowitz, 2012		X	X				X
Ullman et al., 2018	X		X			X
Whitley et al., 2022		X	X			X	X
Wright-Mair & Marine, 2021	X	X	X	X		X	X
Yitmen & Almusaed, 2022	X		X
